# Supplementary material for: Genome-Wide Identification and Expression Analysis of the Mitogen-Activated Protein Kinase Gene Family in Cassava
Source: Front Plant Sci. 2016 Aug 30;7:1294. doi: 10.3389/fpls.2016.01294 (PMC5003926; doi:10.3389/fpls.2016.01294)
Supplement: Table S1 — Primers used in qRT-PCR analysis. [file Table1.XLS]

## Sheet: Sheet1
Table S1. Primers used in qRT-PCR analysis
Gene	Forward primers(5’-3’)	Reverse primers(5’-3’)
MAPK1	TATCAGCGATGAGCCAGTG	ACCGTGCAACAGAAACCA
MAPK4	GCTTCACGGAGAACCATA	ATTCATCCAATTCCCAAC
MAPK9	GCGTAGTTCAGCATCT	ACACTTGGGTTTGGTA
MAPK10	AAAGACTCAACAGAGGGTG	ATTCATAGCAGCACAAACA
MAPK13	ATGCTATTCGGATCTTGCG	CTGATGGTGTTCACGGGTC
MAPK16	GAACGAAGACGACATAAAGG	CAAAAGAATAAATAAATGCTGC
MAPK17	CCCCATTCCTGTCAGAGTC	TGCCAGTACAACAGCCACT
MAPK18	CCTGATGTAGCCCTTCC	CTTCCTCTTGGGTCTCG
MAPK19	GTCATAAAGCGTAGTGC	TAAATTGTAAACGTCCC
