# Supplementary material for: Genome-Wide Identification and Expression Analysis of the Mitogen-Activated Protein Kinase Gene Family in Cassava
Source: Front Plant Sci. 2016 Aug 30;7:1294. doi: 10.3389/fpls.2016.01294 (PMC5003926; doi:10.3389/fpls.2016.01294)
Supplement: Table S2 — Characteristics of MAPKs in cassava. [file Table2.XLS]

## Sheet: Sheet1
Table S2. Characteristics of MAPKs in cassava
Gene name	Accession no.	Amino acids	MW(kDa)	PI
MeMAPK1	KT827555	404	46.048	5.39
MeMAPK2	KT827556	370	42.639	6.32
MeMAPK3	KT827557	562	63.977	8.95
MeMAPK4	KT827558	372	42.627	6.7
MeMAPK5	KT827559	602	67.632	6.4
MeMAPK6	KT827560	372	42.641	7.17
MeMAPK7	KT827561	389	44.594	6.35
MeMAPK8	KT827562	365	42.122	5.34
MeMAPK9	KT827563	491	55.957	6.82
MeMAPK10	KT827564	379	43.353	6.97
MeMAPK11	KT827565	562	64.048	8.75
MeMAPK12	KT827566	561	63.906	8.95
MeMAPK13	KT827567	519	58.713	9.2
MeMAPK14	KT827568	302	35.295	5.47
MeMAPK15	KT827569	600	67.359	8.73
MeMAPK16	KT827570	371	42.678	4.93
MeMAPK17	KT827571	372	42.96	6.32
MeMAPK18	KT827572	321	36.903	8.5
MeMAPK19	KT827573	498	57.015	6.86
MeMAPK20	KT827574	278	32.371	5.38
MeMAPK21	KT827575	600	68.516	9.2
