# Supplementary material for: Genome-Wide Identification and Expression Analysis of the Mitogen-Activated Protein Kinase Gene Family in Cassava
Source: Front Plant Sci. 2016 Aug 30;7:1294. doi: 10.3389/fpls.2016.01294 (PMC5003926; doi:10.3389/fpls.2016.01294)
Supplement: Table S3 — The accession numbers of MAPKs in cassava, Arabidopsis, rice, tomato, apple, and cucumber. [file Table3.XLS]

## Sheet: Sheet1
		Table S3. The accession numbers of MAPKs in cassava, Arabidopsi, rice, tomato, apple, and cucumber.
Gene name	Gene ID	Gene name	Gene ID	Gene name	Gene ID	Gene name	Gene ID	Gene name	Gene ID	Gene name	Gene ID
MeMAPK1	KT827555	AtMPK1	At1g10210	OsMPK3	Os03g17700	MdMPK1-1	MDP0000128473	SlMAPK1	AY261512.1	CsMPK1	Csa2M361890.1
MeMAPK2	KT827556	AtMPK2	At1g59580	OsMPK4	Os10g38950	MdMPK1-2	MDP0000165532	SlMAPK2	AY261513.1	CsMPK3	Csa1M479630.1
MeMAPK3	KT827557	AtMPK3	At3g45640	OsMPK6	Os06g06090	MdMPK1-3	MDP0000210110	SlMAPK3	AY261514.1	CsMPK4-1	Csa5M152810.1
MeMAPK4	KT827558	AtMPK4	At4g01370	OsMPK7	Os06g48590	MdMPK3-1	MDP0000199036	SlMAPK4	HM367593	CsMPK4-2	Csa6M006730.1
MeMAPK5	KT827559	AtMPK5	At4g11330	OsMPK14	Os02g05480	MdMPK3-2	MDP0000237742	SlMAPK5	HM036493	CsMPK6	Csa6M365750.1
MeMAPK6	KT827560	AtMPK6	At2g43790	OsMPK16	Os11g17080	MdMPK3-3	MDP0000321850	SlMAPK6	JF791807	CsMPK7	Csa4M045070.1
MeMAPK7	KT827561	AtMPK7	At2g18170	OsMPK17-1	Os06g49430	MdMPK4-1	MDP0000251955	SlMAPK7	JF791808	CsMPK9-1	Csa1M024990.1
MeMAPK8	KT827562	AtMPK8	At1g18150	OsMPK17-2	Os02g04230	MdMPK4-2	MDP0000321746	SlMAPK8	HM189670	CsMPK9-2	Csa5M002030.1
MeMAPK9	KT827563	AtMPK9	At3g18040	OsMPK20-1	Os01g43910	MdMPK4-3	MDP0000326020	SlMAPK9	HM245320	CsMPK9-3	Csa1M042720.2
MeMAPK10	KT827564	AtMPK10	At3g59790	OsMPK20-2	Os05g50560	MdMPK4-4	MDP0000766240	SlMAPK10	JF795445	CsMPK13	Csa1M077220.1
MeMAPK11	KT827565	AtMPK11	At1g01560	OsMPK20-3	Os06g26340	MdMPK6-1	MDP0000321308	SlMAPK11	JF795446	CsMPK16	Csa6M061230.1
MeMAPK12	KT827566	AtMPK12	At2g46070	OsMPK20-4	Os01g47530	MdMPK6-2	MDP0000340624	SlMAPK12	JF795447	CsMPK19	Csa4M082320.2
MeMAPK13	KT827567	AtMPK13	At1g07880	OsMPK20-5	Os05g49140	MdMPK7-1	MDP0000807889	SlMAPK13	JF795448	CsMPK20-1	Csa6M179480.1
MeMAPK14	KT827568	AtMPK14	At4g36450	OsMPK21-1	Os05g50120	MdMPK7-2	MDP0000826016	SlMAPK14	JF795449	CsMPK20-2	Csa6M423420.1
MeMAPK15	KT827569	AtMPK15	At1g73670	OsMPK21-2	Os01g45620	MdMPK9	MDP0000294142	SlMAPK15	JF795451
MeMAPK16	KT827570	AtMPK16	At5g19010			MdMPK13-1	MDP0000422421	SlMAPK16	JF795450
MeMAPK17	KT827571	AtMPK17	At2g01450			MdMPK13-2	MDP0000593502
MeMAPK18	KT827572	AtMPK18	At1g53510			MdMPK16-1	MDP0000170804
MeMAPK19	KT827573	AtMPK19	At3g14720			MdMPK16-2	MDP0000879089
MeMAPK20	KT827574	AtMPK20	At2g42880			MdMPK17	MDP0000277562
MeMAPK21	KT827575					MdMPK19-1	MDP0000121116
						MdMPK19-2	MDP0000169216
						MdMPK19-3	MDP0000195781
						MdMPK19-4	MDP0000233021
						MdMPK20-1	MDP0000188369
						MdMPK20-2	MDP0000250639
