# Supplementary material for: Genome-Wide Identification and Expression Analysis of the Mitogen-Activated Protein Kinase Gene Family in Cassava
Source: Front Plant Sci. 2016 Aug 30;7:1294. doi: 10.3389/fpls.2016.01294 (PMC5003926; doi:10.3389/fpls.2016.01294)
Supplement: Table S4 — The expression profiles of the cassava MAPK genes in different tissues. [file Table4.XLSX]

## Sheet: Sheet1
Table S4. The expression profiles of the cassava MAPK genes in different tissues
gene	Arg7_stem	Arg7_leaf	Arg7_storage root	W14_stem	W14_leaf	W14_storage root
MeMAPK1	0	0	1.00693	4.08071	7.19782	0
MeMAPK2	15.7883	23.7077	36.6914	11.4576	18.775	28.6413
MeMAPK3	14.9998	23.4074	24.2269	12.8019	29.1223	8.68982
MeMAPK4	11.8534	4.1101	15.6753	4.8308	9.08681	14.0123
MeMAPK5	52.6581	113.696	67.5943	44.3499	73.8275	41.6728
MeMAPK7	3.08701	5.24332	2.57803	0.931342	5.20477	2.93137
MeMAPK9	23.4146	10.8482	28.4716	31.0289	43.8535	22.4425
MeMAPK10	0.835965	26.0174	1.40016	1.21991	10.8571	2.95131
MeMAPK11	173.605	673.288	179.788	64.8573	343.168	165.566
MeMAPK13	22.3572	40.1357	49.9112	27.399	23.5006	17.1532
MeMAPK15	7.461	10.4004	6.5243	4.88403	4.55753	1.40405
MeMAPK16	1.56787	0.945975	5.13568	2.07772	0.985015	11.4592
MeMAPK17	32.7966	37.9177	126.878	13.2436	25.6837	27.1316
MeMAPK19	230.986	1478.1	84.1018	195.109	143.139	12.9593
MeMAPK21	6.46798	7.54484	12.9605	21.3109	13.1077	10.3683
