# Supplementary material for: Genome-Wide Identification and Expression Analysis of the Mitogen-Activated Protein Kinase Gene Family in Cassava
Source: Front Plant Sci. 2016 Aug 30;7:1294. doi: 10.3389/fpls.2016.01294 (PMC5003926; doi:10.3389/fpls.2016.01294)
Supplement: Table S5 — The expression profiles (log2-based values) of the cassava MAPK genes after drought treatment. [file Table5.XLS]

## Sheet: Sheet1
Table S5. The expression profiles (log2-based values) of the cassava MAPK genes after drought treatment
gene	Arg7_Leaf	Arg7_Root	SC124_Leaf	SC124_Root	W14_Leaf	W14_Root
MeMAPK1	0.643471	0.40415	0.126363	0	-1.33332	0.265583
MeMAPK2	0	0	0	0	-3.41746	0.707623
MeMAPK3	0	-2.02838	-1.25705	-0.797203	-0.661238	0
MeMAPK4	1.57993	-0.0795762	0.501915	-0.00863422	-1.2236	0.212286
MeMAPK5	-0.87621	-1.18314	-0.569061	-0.0294241	0.0490869	0.860192
MeMAPK6	0	0	0	0	0	0.743052
MeMAPK7	-0.301884	-1.22084	-0.711471	-1.87262	-0.053958	1.03863
MeMAPK8	0	0	0	0	-3.61491	-1.53762
MeMAPK9	1.31529	-2.90029	0.290077	-0.405318	-2.56587	1.67331
MeMAPK10	-1.52475	-2.66659	-0.389249	1.16727	-1.05389	0.360098
MeMAPK11	-0.679843	-1.86333	-0.416536	-1.36925	0.327755	0.427554
MeMAPK12	0	0	0	0	0	0.648195
MeMAPK13	-0.300681	-1.8691	0.0819096	-0.158176	0.520714	-3.06425
MeMAPK14	0	0	0	0	0	0.803254
MeMAPK15	0	0	0	0	0	-0.862266
MeMAPK16	1.06598	-2.29	-0.706711	-1.59126	-2.51281	0.943975
MeMAPK17	0	0	0	0.539742	0	0.625251
MeMAPK18	0	0	0	0	0	1.32168
MeMAPK19	-1.78324	-0.845528	-1.2604	-1.06664	1.76587	-1.99736
MeMAPK21	0	0	0	0	0	-0.0500962
