# Supplementary material for: Genome-Wide Identification and Expression Analysis of the Mitogen-Activated Protein Kinase Gene Family in Cassava
Source: Front Plant Sci. 2016 Aug 30;7:1294. doi: 10.3389/fpls.2016.01294 (PMC5003926; doi:10.3389/fpls.2016.01294)
Supplement: Table S6 — Annotation summary of genes involved in the MeMAPKs interaction network. [file Table6.XLS]

## Sheet: Sheet1
Table S6. Annotation summary of genes involved in the MeMAPKs interaction network
Gene	Gene ID	Annotation	Score
MKP2	AT3G06110.2	MAPK phosphatase 2; Has a dual specificity toward Ser/Thr and Tyr-containing proteins. Prevents biotic and abiotic stress responses, including ozone, oxidative stress and pathogen attacks	0.998
WRKY33	AT2G38470.1	WRKY DNA-binding protein 33; Transcription factor. Interacts specifically with the W box (5'-(T)TGAC[CT]-3'), a frequently occurring elicitor- responsive cis-acting element (By similarity)	0.996
MKK4	AT1G51660.1	mitogen-activated protein kinase kinase 4; Involved in the second phase of hydrogen peroxide generation during hypersensitive response-like cell death	0.995
PTP1	AT1G71860.1	tyrosine phosphatase 1; Protein-tyrosine-phosphatase that dephosphorylates and probably inhibits MPK6 in non-oxidative stress conditions	0.994
DSPTP1	AT3G23610.3	dual specificity protein phosphatase 1; Has a dual specificity toward Ser/Thr and Tyr-containing proteins. Dephosphorylates MPK4 in vitro	0.989
NDPK2	AT5G63310.1	nucleoside diphosphate kinase 2; Major role in the synthesis of nucleoside triphosphates other than ATP	0.985
AT2G20050	AT2G20050.1	protein phosphatase 2C and cyclic nucleotide-binding/kinase domain-containing protein	0.982
MYBR1	AT5G67300.1	myb domain protein r1; Transcription factor. Represses the expression of protein phosphatases 2C in response to abscisic acid (ABA). Confers resistance to abiotic stresses dependent of ABA	0.982
MPK1	AT1G10210.1	mitogen-activated protein kinase 1	0.979
PP2C5	AT2G40180.1	phosphatase 2C5	0.97
MEK1	AT4G26070.2	MAP kinase/ ERK kinase 1; May be involved in the cold and salinity stress-mediated MAP kinase signaling cascade (MEKK1, MEK1/MKK2 and MPK4/MPK6)	0.999
MKK2	AT4G29810.2	MAP kinase kinase 2; May be involved in the cold and salinity stress-mediated MAP kinase signaling cascade (MEKK1, MEK1/MKK2 and MPK4/MPK6)	0.999
MKK6	AT5G56580.1	MAP kinase kinase 6; Involved in the regulation of plant cytokinesis during meiosis and mitosis	0.999
MKS1	AT3G18690.1	protein MKS1; Regulator of plant defense response. May contribute to MPK4-regulated defense activation by coupling the kinase to specific WRKY transcription factors	0.999
PTP1	AT1G71860.1	tyrosine phosphatase 1; Protein-tyrosine-phosphatase that dephosphorylates and probably inhibits MPK6 in non-oxidative stress conditions	0.996
PP2C5	AT2G40180.1	phosphatase 2C5	0.994
DSPTP1	AT3G23610.3	dual specificity protein phosphatase 1; Has a dual specificity toward Ser/Thr and Tyr-containing proteins. Dephosphorylates MPK4 in vitro	0.993
WRKY33	AT2G38470.1	WRKY DNA-binding protein 33; Transcription factor. Interacts specifically with the W box (5'-(T)TGAC[CT]-3'), a frequently occurring elicitor- responsive cis-acting element (By similarity)	0.992
AT2G30020	AT2G30020.1	putative protein phosphatase 2C 25; Protein phosphatase that negatively regulates defense respones. Inactivates MPK4 and MPK6 MAP kinases involved in stress and defense signaling	0.991
MKP2	AT3G06110.2	MAPK phosphatase 2; Has a dual specificity toward Ser/Thr and Tyr-containing proteins. Prevents biotic and abiotic stress responses, including ozone, oxidative stress and pathogen attacks	0.991
MKP2	AT3G06110.2	MAPK phosphatase 2; Has a dual specificity toward Ser/Thr and Tyr-containing proteins. Prevents biotic and abiotic stress responses, including ozone, oxidative stress and pathogen attacks	0.999
PTP1	AT1G71860.1	tyrosine phosphatase 1; Protein-tyrosine-phosphatase that dephosphorylates and probably inhibits MPK6 in non-oxidative stress conditions	0.999
MKP1	AT3G55270.1	mitogen-activated protein kinase phosphatase 1; Protein-tyrosine-phosphatase that acts as a negative regulator of MPK6 and MPK3 signaling by dephosphorylating and repressing MPK6 and MPK3	0.998
MPK1	AT1G10210.1	mitogen-activated protein kinase 1	0.995
MKK2	AT4G29810.2	MAP kinase kinase 2; May be involved in the cold and salinity stress-mediated MAP kinase signaling cascade (MEKK1, MEK1/MKK2 and MPK4/MPK6)	0.994
MKK4	AT1G51660.1	mitogen-activated protein kinase kinase 4; Involved in the second phase of hydrogen peroxide generation during hypersensitive response-like cell death	0.993
DSPTP1	AT3G23610.3	dual specificity protein phosphatase 1; Has a dual specificity toward Ser/Thr and Tyr-containing proteins. Dephosphorylates MPK4 in vitro	0.988
AT2G30020	AT2G30020.1	putative protein phosphatase 2C 25; Protein phosphatase that negatively regulates defense respones. Inactivates MPK4 and MPK6 MAP kinases involved in stress and defense signaling	0.988
MKK5	AT3G21220.1	MAP kinase kinase 5; Involved in the second phase of hydrogen peroxide generation during hypersensitive response-like cell death	0.987
MKK6	AT5G56580.1	MAP kinase kinase 6; Involved in the regulation of plant cytokinesis during meiosis and mitosis	0.986
