# Supplementary material for: Genome-Wide Identification and Expression Analysis of the Mitogen-Activated Protein Kinase Gene Family in Cassava
Source: Front Plant Sci. 2016 Aug 30;7:1294. doi: 10.3389/fpls.2016.01294 (PMC5003926; doi:10.3389/fpls.2016.01294)
Supplement: Table S7 — Expression patterns of the genes involved in MAPK-mediate interaction networks responding to drought in cassava. [file Table7.XLS]

## Sheet: Sheet1
Table S7. Expression patterns of the genes involved in MAPK-mediate interaction networks responding to drought in cassava
Gene name	Gene ID in arabidopsis	Gene ID in cassava	Gene expression after drought relative to control
			arg7-leaf	arg7-root	w14-leaf	w14-root
MKP2	AT3G06110.2	Me263	No	No	No	0.914201
WRKY33	AT2G38470.1	Me465	2.78677	0.403551	0.447717	2.06629
MKK4	AT1G51660.1	Me592	1.1642	0.566223	0.443778	0.472967
PTP1	AT1G71860.1	Me413	No	1.00595	No	0.658824
NDPK2	AT5G63310.1	Me054	3.27481	0.690313	0.733121	0.781021
AT2G20050	AT2G20050.1	Me651	0.572593	5.27341	No	0.812989
MYBR1	AT5G67300.1	Me350	2.87845	0.716917	0.327015	1.40854
MPK1	AT1G10210.1	Me941	2.98956	0.946336	0.428213	1.15852
PP2C5	AT2G40180.1	Me896	1.12254	0.369837	12.6885	1.41309
MEK1	AT4G26070.2	Me578	1.1866	0.760152	0.200951	No
MKK6	AT5G56580.1	Me246	1.98169	0.21036	1.50853	0.999787
MKS1	AT3G18690.1	Me124	No	0.389119	0.297791	No
AT2G30020	AT2G30020.1	Me537	8.84208	5.68611	0.158987	0.345642
MKP1	AT3G55270.1	Me586	0.932044	No	No	1.49554
MKK5	AT3G21220.1	Me555	1.0732	0.987103	0.780088	0.896907
MPK3	AT3G45640.1	Me219	No	No	0.0816214	0.344454
MPK4	AT4G01370.1	Me399	0.811192	0.429032	0.96329	2.05428
MPK6	AT2G43790.1	Me933	1.56208	1.32331	0.396853	1.20212
