# Supplementary material for: Genome-Wide Identification and Expression Analysis of the Mitogen-Activated Protein Kinase Gene Family in Cassava
Source: Front Plant Sci. 2016 Aug 30;7:1294. doi: 10.3389/fpls.2016.01294 (PMC5003926; doi:10.3389/fpls.2016.01294)
Supplement: Table S8 — The expression profiles (log2-based values) of the cassava MAPK genes after various abiotic stress and ABA treatments. [file Table8.XLSX]

## Sheet: Sheet2
Table S8. The expression profiles (log2-based values) of the cassava MAPK genes after various abiotic stress and ABA treatments
Treatment	Time	MeMAPK1	MeMAPK4	MeMAPK9	MeMAPK10	MeMAPK13	MeMAPK16	MeMAPK17	MeMAPK18	MeMAPK19
NaCl	2h	1.01303	-1.0944	0.257747	-0.34013	0.336832	-0.497588	-0.0807286	-0.39051	-0.322866
NaCl	6h	0.707852	-0.762241	0.189148	-0.572329	-1.02488	2.38518	-1.53889	-0.641964	-3.17124
NaCl	3d	0.471978	-0.446954	0.00470992	0.306449	0.362419	-0.0810185	0.117562	0.372384	0.0238515
NaCl	14d	0.575709	-2.01316	-0.774873	0.298588	-1.05538	-1.4207	-0.309091	1.82326	-1.17104
Mannitol	2h	0.943531	-1.19988	0.399051	1.20611	-0.142162	-0.0145433	0.676358	-1.04106	0.540841
Mannitol	6h	0.803516	-0.92533	0.541842	1.10649	-0.0224636	0.6426	0.521473	-2.22648	-4.00347
Mannitol	3d	-0.161928	-0.501504	0.301318	0.282641	0.0178079	-0.33159	0.386734	0.0113525	0.432083
Mannitol	14d	0.334431	-0.85726	-0.122162	0.836005	-0.10785	-0.804753	0.251713	0.00666426	-0.478688
Cold	2h	-0.0630926	-10.5873	-2.12929	-9.40019	-5.48487	-5.6569	-5.63093	-0.312205	-0.570679
Cold	5h	-0.85371	-8.87493	-2.18685	-11.2877	-4.96083	-5.02139	-5.85475	-2.34432	-2.65572
Cold	15h	-0.668409	-10.6554	-2.24339	-9.57622	-5.39775	-5.12885	-5.55436	-1.0106	-6.17606
Cold	48h	-0.269669	-9.33352	-1.80617	-10.6324	-5.06758	-4.70237	-5.99769	-1.62469	-3.40767
H2O2	2h	0.585924	-1.63608	-0.244395	-1.1107	-0.693808	-1.03035	0.328182	-0.474593	0.5522
H2O2	6h	-0.148993	-0.289669	-0.510087	-2.2947	-0.34066	-0.636122	-0.244087	-1.58988	-4.36438
H2O2	10h	-0.0694519	-0.0293083	-0.532345	-2.67687	-0.263265	-0.759039	-0.486368	-2.42632	-5.92577
H2O2	24h	-1.09613	-9.64386	0.146069	2.35996	-3.00799	-2.22486	-2.3381	0.498823	-2.55724
ABA	2h	0.723026	-1.02541	0.580811	1.07511	0.402318	0.726857	0.774975	0.0153406	-0.113333
ABA	6h	0.174611	-0.63776	0.307009	-0.00676766	0.0266726	0.466538	0.431238	-0.145557	-3.23189
ABA	10h	1.52849	-1.68929	0.873341	0.443564	-0.0806065	0.314279	1.39489	0.240058	-4.35137
ABA	24h	1.06921	-0.536733	0.866148	1.23111	0.613315	1.02736	0.945585	0.449239	1.04427
